# Supplementary material for: Neocortex expansion is linked to size variations in gene families with chemotaxis, cell–cell signalling and immune response functions in mammals
Source: Open Biol. 2016 Oct 5;6(10):160132. doi: 10.1098/rsob.160132 (PMC5090057; doi:10.1098/rsob.160132)
Supplement: Supplementary Table 1 [file rsob160132supp1.csv]

Supplementary Table 1. Gene families significantly associated with Neocortex ratio (Nr) Encephalization (Ei) and Maximum lifespan (MLSP). For each variable partial correlation coefficients, p-values and FDRs are shown correcting for the effect of the other two variables and corrected by philogenetic relatedness are shown. Only gene families significantly associated with at least one variable are …
Ensembl Protein Family	Family Description	Phylogenetically controlled partial r Nr	p-value Nr	FDR Nr	Phylogenetically controlled partial r Ei	p-value Ei	FDR Ei	Phylogenetically controlled partial r MLSP	p-value MLSP	FDR MLSP
ENSFM00250000003440	EPITHELIAL CELL ADHESION MOLECULE PRECURSOR EP CAM TUMOR ASSOCIATED CALCIUM SIGNAL TRANSDUCER 1 CD326 ANTIGEN	0.784713334	1.26E-06	0.003762045	-0.687959876	7.32E-05	0.458300682	0.501672631	0.007674174	0.074627292
ENSFM00500000275746	PLECKSTRIN HOMOLOGY DOMAIN FAMILY A MEMBER 3 TDAG51/IPL HOMOLOG 1	0.775596429	2.01E-06	0.004000905	-0.681542134	9.07E-05	0.458300682	0.456760958	0.016618383	0.134555712
ENSFM00250000003401	NADH DEHYDROGENASE [UBIQUINONE] FLAVOPROTEIN 2 MITOCHONDRIAL PRECURSOR EC_1.6.5.3 EC_1.6.99.- 3 NADH UBIQUINONE OXIDOREDUCTASE 24 KDA SUBUNIT	0.74502654	8.28E-06	0.004867677	-0.40967137	0.033826275	0.773354211	-0.653964912	0.00021586	0.004138067
ENSFM00250000003106	METALLOPHOSPHOESTERASE 1 EC_3.1.-.- POST GPI ATTACHMENT TO PROTEINS FACTOR 5	0.740599456	1.00E-05	0.004867677	-0.45861406	0.016128055	0.773354211	-0.620004843	0.000561686	0.009176766
ENSFM00760001715462	HISTONE H1 5 HISTONE H1A HISTONE H1B HISTONE H1S 3	0.736429823	1.19E-05	0.004867677	-0.514366071	0.006053115	0.773354211	0.108100388	0.591472134	0.885297443
ENSFM00600000924492	UNCHARACTERIZED PROTEINCDNA FIS	0.734338389	1.30E-05	0.004867677	-0.248944728	0.210507252	0.785091023	-0.773060973	2.28E-06	7.58E-05
ENSFM00500000274698	CDGSH IRON SULFUR DOMAIN CONTAINING 1 MITONEET	0.73091224	1.49E-05	0.004867677	-0.406344494	0.035445152	0.773354211	-0.627416279	0.000460228	0.007730665
ENSFM00500000284198	AMBIGUOUS	0.729975824	1.55E-05	0.004867677	-0.154438371	0.441807412	0.874462367	-0.825416128	1.17E-07	5.19E-06
ENSFM00670001241391	MACACA FASCICULARIS BRAIN CDNA CLONE: QORA	0.729975824	1.55E-05	0.004867677	-0.154438371	0.441807412	0.874462367	-0.825416128	1.17E-07	5.19E-06
ENSFM00500000271937	MONOCARBOXYLATE TRANSPORTER 7 MCT 7 MONOCARBOXYLATE TRANSPORTER 6 MCT 6 SOLUTE CARRIER FAMILY 16 MEMBER 6	0.727578288	1.71E-05	0.004867677	-0.424729741	0.027224396	0.773354211	-0.579714399	0.00152871	0.020196221
ENSFM00560000797736	MODERATELY SIMILAR TO HECT DOMAIN AND RCC1 DOMAIN CONTAINING 2	0.720903706	2.22E-05	0.004867677	-0.349580746	0.073872684	0.773354211	-0.706745662	3.78E-05	0.000892185
ENSFM00730001521509	SODIUM/HYDROGEN EXCHANGER NA + /H + EXCHANGER NHE SOLUTE CARRIER FAMILY 9 MEMBER	0.72008763	2.29E-05	0.004867677	-0.502856115	0.007509052	0.773354211	-0.512796385	0.006236378	0.062903962
ENSFM00420000140629	SORTING NEXIN 29	0.719804029	2.31E-05	0.004867677	-0.273324581	0.167751021	0.773354211	-0.74137543	9.68E-06	0.000273953
ENSFM00250000005188	UNC 93 HOMOLOG B1	0.718531437	2.43E-05	0.004867677	-0.478773651	0.011522429	0.773354211	-0.463126044	0.014983876	0.124531963
ENSFM00250000020608	CEI PRECURSOR COORDINATED EXPRESSION TO IRXA2	0.716470649	2.63E-05	0.004867677	-0.292345923	0.13894207	0.773354211	-0.204873116	0.305314114	0.73681184
ENSFM00500000285248	UNCHARACTERIZED	0.716470649	2.63E-05	0.004867677	-0.292345923	0.13894207	0.773354211	-0.204873116	0.305314114	0.73681184
ENSFM00500000286394	APELIN	0.716470649	2.63E-05	0.004867677	-0.292345923	0.13894207	0.773354211	-0.204873116	0.305314114	0.73681184
ENSFM00500000286405	INSULIN GROWTH FACTOR FAMILY MEMBER 3 PRECURSOR	0.716470649	2.63E-05	0.004867677	-0.292345923	0.13894207	0.773354211	-0.204873116	0.305314114	0.73681184
ENSFM00500000288952	UNCHARACTERIZED	0.716470649	2.63E-05	0.004867677	-0.292345923	0.13894207	0.773354211	-0.204873116	0.305314114	0.73681184
ENSFM00500000290342	UNCHARACTERIZED	0.716470649	2.63E-05	0.004867677	-0.292345923	0.13894207	0.773354211	-0.204873116	0.305314114	0.73681184
ENSFM00500000296342	UNKNOWN	0.716470649	2.63E-05	0.004867677	-0.292345923	0.13894207	0.773354211	-0.204873116	0.305314114	0.73681184
ENSFM00500000303081	LYR MOTIF CONTAINING 5	0.716470649	2.63E-05	0.004867677	-0.292345923	0.13894207	0.773354211	-0.204873116	0.305314114	0.73681184
ENSFM00570000854555	PROLINE RICH 27 PRECURSOR	0.716470649	2.63E-05	0.004867677	-0.292345923	0.13894207	0.773354211	-0.204873116	0.305314114	0.73681184
ENSFM00600000922471	NUCLEAR TRANSITION 2 TP 2 TP2	0.716470649	2.63E-05	0.004867677	-0.292345923	0.13894207	0.773354211	-0.204873116	0.305314114	0.73681184
ENSFM00600000924433	SPERM MITOCHONDRIAL ASSOCIATED CYSTEINE RICH	0.716470649	2.63E-05	0.004867677	-0.292345923	0.13894207	0.773354211	-0.204873116	0.305314114	0.73681184
ENSFM00670001239115	BETA DEFENSIN 132 PRECURSOR DEFENSIN BETA 132	0.716470649	2.63E-05	0.004867677	-0.292345923	0.13894207	0.773354211	-0.204873116	0.305314114	0.73681184
ENSFM00670001239516	ACYL COA BINDING DOMAIN CONTAINING 7	0.716470649	2.63E-05	0.004867677	-0.292345923	0.13894207	0.773354211	-0.204873116	0.305314114	0.73681184
ENSFM00670001239667	SMALL MEMBRANE A KINASE ANCHOR SMALL MEMBRANE AKAP SMAKAP	0.716470649	2.63E-05	0.004867677	-0.292345923	0.13894207	0.773354211	-0.204873116	0.305314114	0.73681184
ENSFM00670001239805	C X C MOTIF CHEMOKINE 6 PRECURSOR CHEMOKINE ALPHA 3 CKA 3 GRANULOCYTE CHEMOTACTIC 2 GCP 2 SMALL INDUCIBLE CYTOKINE B6 [CONTAINS SMALL INDUCIBLE CYTOKINE B6 N PROCESSED VARIANT 1; SMALL INDUCIBLE CYTOKINE B6 N PROCESSED VARIANT 2; SMALL INDUCIBLE CYTOKINE	0.716470649	2.63E-05	0.004867677	-0.292345923	0.13894207	0.773354211	-0.204873116	0.305314114	0.73681184
ENSFM00670001239985	HEMATOPOIETIC CELL SIGNAL TRANSDUCER PRECURSOR DNAX ACTIVATION 10 MEMBRANE DAP10 TRANSMEMBRANE ADAPTER KAP10	0.716470649	2.63E-05	0.004867677	-0.292345923	0.13894207	0.773354211	-0.204873116	0.305314114	0.73681184
ENSFM00670001240517	C X C MOTIF CHEMOKINE 13 PRECURSOR ANGIE B CELL ATTRACTING CHEMOKINE 1 BCA 1 B LYMPHOCYTE CHEMOATTRACTANT CXC CHEMOKINE BLC SMALL INDUCIBLE CYTOKINE B13	0.716470649	2.63E-05	0.004867677	-0.292345923	0.13894207	0.773354211	-0.204873116	0.305314114	0.73681184
ENSFM00670001240526	LYMPHOCYTE ANTIGEN 6D PRECURSOR LY 6D E48 ANTIGEN	0.716470649	2.63E-05	0.004867677	-0.292345923	0.13894207	0.773354211	-0.204873116	0.305314114	0.73681184
ENSFM00670001240552	GALANIN PEPTIDE PRECURSOR	0.716470649	2.63E-05	0.004867677	-0.292345923	0.13894207	0.773354211	-0.204873116	0.305314114	0.73681184
ENSFM00670001240607	C C MOTIF CHEMOKINE 20 PRECURSOR BETA CHEMOKINE EXODUS 1 CC CHEMOKINE LARC LIVER AND ACTIVATION REGULATED CHEMOKINE MACROPHAGE INFLAMMATORY 3 ALPHA MIP 3 ALPHA SMALL INDUCIBLE CYTOKINE A20 [CONTAINS CCL20 1 67 ; CCL20 1 64 ; CCL20 2 70 ]	0.716470649	2.63E-05	0.004867677	-0.292345923	0.13894207	0.773354211	-0.204873116	0.305314114	0.73681184
ENSFM00670001241131	SERINE PROTEASE INHIBITOR KAZAL TYPE 7 PRECURSOR ESOPHAGUS CANCER RELATED GENE 2 ECRG 2	0.716470649	2.63E-05	0.004867677	-0.292345923	0.13894207	0.773354211	-0.204873116	0.305314114	0.73681184
ENSFM00670001241180	NEUROPEPTIDE S PRECURSOR	0.716470649	2.63E-05	0.004867677	-0.292345923	0.13894207	0.773354211	-0.204873116	0.305314114	0.73681184
ENSFM00670001241475	WFDC9 PRECURSOR	0.716470649	2.63E-05	0.004867677	-0.292345923	0.13894207	0.773354211	-0.204873116	0.305314114	0.73681184
ENSFM00670001241565	SERINE PROTEASE INHIBITOR KAZAL TYPE 14 PRECURSOR	0.716470649	2.63E-05	0.004867677	-0.292345923	0.13894207	0.773354211	-0.204873116	0.305314114	0.73681184
ENSFM00470000251440	NADH UBIQUINONE OXIDOREDUCTASE CHAIN 2 EC_1.6.5.3 NADH DEHYDROGENASE SUBUNIT 2	0.716470649	2.63E-05	0.004867677	-0.292345923	0.13894207	0.773354211	-0.204873116	0.305314114	0.73681184
ENSFM00500000284527	HIGH MOBILITY GROUP NUCLEOSOME BINDING DOMAIN CONTAINING 4 NON HISTONE CHROMOSOMAL HMG 17 3 NON HISTONE CHROMOSOMAL	0.716470649	2.63E-05	0.004867677	-0.292345923	0.13894207	0.773354211	-0.204873116	0.305314114	0.73681184
ENSFM00500000291405	UNCHARACTERIZED	0.716470649	2.63E-05	0.004867677	-0.292345923	0.13894207	0.773354211	-0.204873116	0.305314114	0.73681184
ENSFM00500000292703	UNKNOWN	0.716470649	2.63E-05	0.004867677	-0.292345923	0.13894207	0.773354211	-0.204873116	0.305314114	0.73681184
ENSFM00500000293041	SPERM ASSOCIATED WITH THE NUCLEUS ON THE X CHROMOSOME N4 NUCLEAR ASSOCIATED SPAN XN4 SPANX N4 SPANX FAMILY MEMBER N4	0.716470649	2.63E-05	0.004867677	-0.292345923	0.13894207	0.773354211	-0.204873116	0.305314114	0.73681184
ENSFM00510000502738	NADH UBIQUINONE OXIDOREDUCTASE CHAIN 4 EC_1.6.5.3 NADH DEHYDROGENASE SUBUNIT 4	0.716470649	2.63E-05	0.004867677	-0.292345923	0.13894207	0.773354211	-0.204873116	0.305314114	0.73681184
ENSFM00560000773085	GLYCOPROTEIN XG PRECURSOR PBDX	0.716470649	2.63E-05	0.004867677	-0.292345923	0.13894207	0.773354211	-0.204873116	0.305314114	0.73681184
ENSFM00630001050640	ATP SYNTHASE SUBUNIT A F ATPASE 6	0.716470649	2.63E-05	0.004867677	-0.292345923	0.13894207	0.773354211	-0.204873116	0.305314114	0.73681184
ENSFM00670001241677	CYTOCHROME C OXIDASE SUBUNIT 6B2 CANCER/TESTIS ANTIGEN 59 CT59 CYTOCHROME C OXIDASE SUBUNIT VIB 2 COX VIB 2 CYTOCHROME C OXIDASE SUBUNIT VIB TESTIS SPECIFIC	0.716470649	2.63E-05	0.004867677	-0.292345923	0.13894207	0.773354211	-0.204873116	0.305314114	0.73681184
ENSFM00730001521286	CYTOCHROME C OXIDASE SUBUNIT 1 EC_1.9.3.1 CYTOCHROME C OXIDASE POLYPEPTIDE I	0.716470649	2.63E-05	0.004867677	-0.292345923	0.13894207	0.773354211	-0.204873116	0.305314114	0.73681184
ENSFM00730001521432	NADH UBIQUINONE OXIDOREDUCTASE CHAIN 1 EC_1.6.5.3 NADH DEHYDROGENASE SUBUNIT 1	0.716470649	2.63E-05	0.004867677	-0.292345923	0.13894207	0.773354211	-0.204873116	0.305314114	0.73681184
ENSFM00730001521534	CYTOCHROME C OXIDASE SUBUNIT 3 CYTOCHROME C OXIDASE POLYPEPTIDE III	0.716470649	2.63E-05	0.004867677	-0.292345923	0.13894207	0.773354211	-0.204873116	0.305314114	0.73681184
ENSFM00730001521575	CYTOCHROME C OXIDASE SUBUNIT 2 CYTOCHROME C OXIDASE POLYPEPTIDE II	0.716470649	2.63E-05	0.004867677	-0.292345923	0.13894207	0.773354211	-0.204873116	0.305314114	0.73681184
ENSFM00730001521948	NADH UBIQUINONE OXIDOREDUCTASE CHAIN 6 EC_1.6.5.3 NADH DEHYDROGENASE SUBUNIT 6	0.716470649	2.63E-05	0.004867677	-0.292345923	0.13894207	0.773354211	-0.204873116	0.305314114	0.73681184
ENSFM00730001521965	NADH UBIQUINONE OXIDOREDUCTASE CHAIN 3 EC_1.6.5.3 NADH DEHYDROGENASE SUBUNIT 3	0.716470649	2.63E-05	0.004867677	-0.292345923	0.13894207	0.773354211	-0.204873116	0.305314114	0.73681184
ENSFM00500000270678	TRANSCRIPTION FACTOR HES HAIRY AND ENHANCER OF SPLIT	0.716129178	2.66E-05	0.004867677	-0.434955362	0.023367719	0.773354211	-0.329644279	0.093125246	0.448171864
ENSFM00600000923911	EKC/KEOPS COMPLEX SUBUNIT LAGE3 L ANTIGEN FAMILY MEMBER 3 ESO 3 ITBA2	0.715811988	2.69E-05	0.004867677	-0.173046226	0.38804644	0.871778662	-0.656636737	0.000199222	0.003849736
ENSFM00250000003286	DNA DIRECTED RNA POLYMERASE MITOCHONDRIAL PRECURSOR EC_2.7.7.6	0.713380224	2.95E-05	0.005106065	-0.368063235	0.058900147	0.773354211	-0.613694617	0.000662932	0.010514471
ENSFM00670001238401	CYSTATIN 9 PRECURSOR	0.701704768	4.53E-05	0.007344945	-0.26564713	0.180493447	0.773354211	-0.624749411	0.000494718	0.008228993
ENSFM00500000280283	MANBAL	0.69965306	4.88E-05	0.007344945	-0.478637062	0.011549474	0.773354211	-0.023773431	0.906304251	0.978469192
ENSFM00500000286777	TRANSMEMBRANE 105	0.69965306	4.88E-05	0.007344945	-0.478637062	0.011549474	0.773354211	-0.023773431	0.906304251	0.978469192
ENSFM00500000288977	P ANTIGEN FAMILY MEMBER 1 PAGE 1 AL5 G ANTIGEN 9 GAGE 9 G ANTIGEN FAMILY B MEMBER 1 PROSTATE ASSOCIATED GENE 1	0.69965306	4.88E-05	0.007344945	-0.478637062	0.011549474	0.773354211	-0.023773431	0.906304251	0.978469192
ENSFM00550000745076	UNKNOWN	0.69965306	4.88E-05	0.007344945	-0.478637062	0.011549474	0.773354211	-0.023773431	0.906304251	0.978469192
ENSFM00670001240430	ISLET AMYLOID POLYPEPTIDE PRECURSOR AMYLIN DIABETES ASSOCIATED PEPTIDE DAP INSULINOMA AMYLOID PEPTIDE	0.69965306	4.88E-05	0.007344945	-0.478637062	0.011549474	0.773354211	-0.023773431	0.906304251	0.978469192
ENSFM00670001242384	WAP FOUR DISULFIDE CORE DOMAIN 13 PRECURSOR	0.69965306	4.88E-05	0.007344945	-0.478637062	0.011549474	0.773354211	-0.023773431	0.906304251	0.978469192
ENSFM00440000236973	EXTRACELLULAR MATRIX 2 PRECURSOR	0.699393112	4.92E-05	0.007344945	-0.647856987	0.000258561	0.702045369	0.320420038	0.103215841	0.475397913
ENSFM00440000236863	DUAL SPECIFICITY MITOGEN ACTIVATED KINASE KINASE MAP KINASE KINASE MAPKK EC_2.7.12.2 MAPK/ERK KINASE MEK KINASE KINASE KINASE	0.695394834	5.66E-05	0.008144263	-0.377340159	0.052336431	0.773354211	-0.501412278	0.007710906	0.074749473
ENSFM00600000921595	LEUCINE RICH REPEAT CONTAINING 29 F BOX AND LEUCINE RICH REPEAT 9 F BOX FBL9 F BOX/LRR REPEAT 9	0.694261278	5.89E-05	0.00821911	-0.385840182	0.046839519	0.773354211	-0.625365941	0.00048655	0.008135254
ENSFM00670001237620	SPERM ASSOCIATED WITH THE NUCLEUS ON THE X CHROMOSOME N3 NUCLEAR ASSOCIATED SPAN XN3 SPANX N3 SPANX FAMILY MEMBER N3	0.688283941	7.24E-05	0.00821911	-0.229359769	0.249807492	0.8117829	-0.51228885	0.006296626	0.063300172
ENSFM00670001238153	UNCHARACTERIZED	0.687963482	7.32E-05	0.00821911	0.055180621	0.784570703	0.968809987	-0.532641724	0.004232787	0.045419744
ENSFM00500000270616	MITOCHONDRIAL PROCESSING PEPTIDASE SUBUNIT ALPHA PRECURSOR EC_3.4.24.64 ALPHA MPP	0.67813052	0.000101472	0.00821911	-0.312859444	0.112077222	0.773354211	-0.659472481	0.000182808	0.003571523
ENSFM00670001239444	UNCHARACTERIZED	0.677481357	0.000103644	0.00821911	-0.319615826	0.104132754	0.773354211	-0.66680316	0.000145765	0.002920925
ENSFM00500000270354	NICOTINAMIDE MONONUCLEOTIDE ADENYLYLTRANSFERASE 1 NMN ADENYLYLTRANSFERASE 1 EC_2.7.7.1 NICOTINATE NUCLEOTIDE ADENYLYLTRANSFERASE 1 NAMN ADENYLYLTRANSFERASE 1 EC_2.7.7.- 18	0.674312057	0.000114847	0.00821911	-0.502530157	0.00755423	0.773354211	-0.284605576	0.150198789	0.595756937
ENSFM00500000288824	ANNEXIN 2 RECEPTOR ANNEXIN II RECEPTOR AXIIR	0.670517289	0.00012966	0.00821911	-0.10570492	0.599762074	0.931706354	-0.378938505	0.051265938	0.297941167
ENSFM00500000284035	UNKNOWN	0.670517289	0.00012966	0.00821911	-0.10570492	0.599762074	0.931706354	-0.378938505	0.051265938	0.297941167
ENSFM00500000286813	EP300 INTERACTING INHIBITOR OF DIFFERENTIATION 2B EID 2B EID 2 INHIBITOR OF DIFFERENTIATION 3 EID 3	0.670517289	0.00012966	0.00821911	-0.10570492	0.599762074	0.931706354	-0.378938505	0.051265938	0.297941167
ENSFM00250000011947	T CELL LEUKEMIA/LYMPHOMA 1B ONCOGENE TCL 1B ONCOGENE TCL1B SYN 1 SYNCYTIOTROPHOBLAST SPECIFIC TCL1/MTCP1 1	0.670517289	0.00012966	0.00821911	-0.10570492	0.599762074	0.931706354	-0.378938505	0.051265938	0.297941167
ENSFM00500000286468	S100 A9 CALGRANULIN B CALPROTECTIN L1H SUBUNIT LEUKOCYTE L1 COMPLEX HEAVY CHAIN MIGRATION INHIBITORY FACTOR RELATED 14 MRP 14 P14 S100 CALCIUM BINDING A9	0.670517289	0.00012966	0.00821911	-0.10570492	0.599762074	0.931706354	-0.378938505	0.051265938	0.297941167
ENSFM00670001238099	PROGONADOLIBERIN 1 PRECURSOR PROGONADOLIBERIN I [CONTAINS GONADOLIBERIN 1 GONADOLIBERIN I GONADORELIN GONADOTROPIN RELEASING HORMONE I GNRH I LULIBERIN I LUTEINIZING HORMONE RELEASING HORMONE I LH RH I ; GNRH ASSOCIATED PEPTIDE 1 GNRH ASSOCIATED PEPTIDE I	0.670517289	0.00012966	0.00821911	-0.10570492	0.599762074	0.931706354	-0.378938505	0.051265938	0.297941167
ENSFM00670001238679	39S RIBOSOMAL L34 MITOCHONDRIAL PRECURSOR L34MT MRP L34	0.670517289	0.00012966	0.00821911	-0.10570492	0.599762074	0.931706354	-0.378938505	0.051265938	0.297941167
ENSFM00500000282925	UNKNOWN	0.670517289	0.00012966	0.00821911	-0.10570492	0.599762074	0.931706354	-0.378938505	0.051265938	0.297941167
ENSFM00500000288288	CYSTATIN 9 PRECURSOR CYSTATIN MOLECULE	0.670517289	0.00012966	0.00821911	-0.10570492	0.599762074	0.931706354	-0.378938505	0.051265938	0.297941167
ENSFM00670001239822	C X C MOTIF CHEMOKINE 9 PRECURSOR GAMMA INTERFERON INDUCED MONOKINE MONOKINE INDUCED BY INTERFERON GAMMA HUMIG MIG SMALL INDUCIBLE CYTOKINE B9	0.670517289	0.00012966	0.00821911	-0.10570492	0.599762074	0.931706354	-0.378938505	0.051265938	0.297941167
ENSFM00250000011940	UNCHARACTERIZED	0.670517289	0.00012966	0.00821911	-0.10570492	0.599762074	0.931706354	-0.378938505	0.051265938	0.297941167
ENSFM00500000276188	CD59 GLYCOPROTEIN PRECURSOR MAC INHIBITORY MAC IP MEMBRANE ATTACK COMPLEX INHIBITION FACTOR MACIF PROTECTIN CD59 ANTIGEN	0.670517289	0.00012966	0.00821911	-0.10570492	0.599762074	0.931706354	-0.378938505	0.051265938	0.297941167
ENSFM00500000277686	BETA DEFENSIN 118 PRECURSOR DEFENSIN BETA 118	0.670517289	0.00012966	0.00821911	-0.10570492	0.599762074	0.931706354	-0.378938505	0.051265938	0.297941167
ENSFM00500000277696	INTERLEUKIN 3 PRECURSOR IL 3 HEMATOPOIETIC GROWTH FACTOR MAST CELL GROWTH FACTOR MCGF MULTIPOTENTIAL COLONY STIMULATING FACTOR P CELL STIMULATING FACTOR	0.670517289	0.00012966	0.00821911	-0.10570492	0.599762074	0.931706354	-0.378938505	0.051265938	0.297941167
ENSFM00500000278609	C C MOTIF CHEMOKINE 25 PRECURSOR CHEMOKINE TECK SMALL INDUCIBLE CYTOKINE A25 THYMUS EXPRESSED CHEMOKINE	0.670517289	0.00012966	0.00821911	-0.10570492	0.599762074	0.931706354	-0.378938505	0.051265938	0.297941167
ENSFM00500000279590	UNCHARACTERIZED BCL 2 FROM TESTIS BCLT	0.670517289	0.00012966	0.00821911	-0.10570492	0.599762074	0.931706354	-0.378938505	0.051265938	0.297941167
ENSFM00500000281669	BCL 2 INTERACTING KILLER APOPTOSIS INDUCER NBK BIP1 BP4	0.670517289	0.00012966	0.00821911	-0.10570492	0.599762074	0.931706354	-0.378938505	0.051265938	0.297941167
ENSFM00500000281933	SMALL PROLINE RICH 3.22 KDA PANCORNULIN CORNIFIN BETA ESOPHAGIN	0.670517289	0.00012966	0.00821911	-0.10570492	0.599762074	0.931706354	-0.378938505	0.051265938	0.297941167
ENSFM00500000284608	DEVELOPMENTAL PLURIPOTENCY ASSOCIATED 3 STELLA RELATED	0.670517289	0.00012966	0.00821911	-0.10570492	0.599762074	0.931706354	-0.378938505	0.051265938	0.297941167
ENSFM00500000285679	PLATELET BASIC PRECURSOR PBP C X C MOTIF CHEMOKINE 7 LEUKOCYTE DERIVED GROWTH FACTOR LDGF MACROPHAGE DERIVED GROWTH FACTOR MDGF SMALL INDUCIBLE CYTOKINE B7 [CONTAINS CONNECTIVE TISSUE ACTIVATING PEPTIDE III CTAP III LA PF4 LOW AFFINITY PLATELET FACTOR IV	0.670517289	0.00012966	0.00821911	-0.10570492	0.599762074	0.931706354	-0.378938505	0.051265938	0.297941167
ENSFM00500000285822	T CELL LEUKEMIA/LYMPHOMA 1A ONCOGENE TCL 1 ONCOGENE TCL1 P14 TCL1	0.670517289	0.00012966	0.00821911	-0.10570492	0.599762074	0.931706354	-0.378938505	0.051265938	0.297941167
ENSFM00500000286127	ALPHA HEMOGLOBIN STABILIZING ERYTHROID DIFFERENTIATION RELATED FACTOR ERYTHROID ASSOCIATED FACTOR	0.670517289	0.00012966	0.00821911	-0.10570492	0.599762074	0.931706354	-0.378938505	0.051265938	0.297941167
ENSFM00500000287717	BONE MARROW STROMAL ANTIGEN 2 PRECURSOR BST 2 HM1 24 ANTIGEN TETHERIN CD317 ANTIGEN	0.670517289	0.00012966	0.00821911	-0.10570492	0.599762074	0.931706354	-0.378938505	0.051265938	0.297941167
ENSFM00500000288997	UNCHARACTERIZED	0.670517289	0.00012966	0.00821911	-0.10570492	0.599762074	0.931706354	-0.378938505	0.051265938	0.297941167
ENSFM00500000291006	GLYCOSYLPHOSPHATIDYLINOSITOL ANCHORED HIGH DENSITY LIPOPROTEIN BINDING 1 PRECURSOR GPI HBP1 GPI ANCHORED HDL BINDING 1 HIGH DENSITY LIPOPROTEIN BINDING 1	0.670517289	0.00012966	0.00821911	-0.10570492	0.599762074	0.931706354	-0.378938505	0.051265938	0.297941167
ENSFM00500000293322	GASTRIN PRECURSOR[CONTAINS GASTRIN 71 GASTRIN COMPONENT I ; GASTRIN 52 G52 ; BIG GASTRIN GASTRIN COMPONENT II GASTRIN 34 G34 ; GASTRIN GASTRIN COMPONENT III GASTRIN 17 G17 ; GASTRIN 14 G14 ; GASTRIN 6 G6 ]	0.670517289	0.00012966	0.00821911	-0.10570492	0.599762074	0.931706354	-0.378938505	0.051265938	0.297941167
ENSFM00500000293800	AMBIGUOUS	0.670517289	0.00012966	0.00821911	-0.10570492	0.599762074	0.931706354	-0.378938505	0.051265938	0.297941167
ENSFM00570000852636	FAM9B	0.670517289	0.00012966	0.00821911	-0.10570492	0.599762074	0.931706354	-0.378938505	0.051265938	0.297941167
ENSFM00600000922269	HIGH MOBILITY GROUP NUCLEOSOME BINDING DOMAIN CONTAINING 5 NUCLEOSOME BINDING 1	0.670517289	0.00012966	0.00821911	-0.10570492	0.599762074	0.931706354	-0.378938505	0.051265938	0.297941167
ENSFM00600000923285	MUCIN 7 PRECURSOR MUC 7 APO MG2 SALIVARY MUCIN 7	0.670517289	0.00012966	0.00821911	-0.10570492	0.599762074	0.931706354	-0.378938505	0.051265938	0.297941167
ENSFM00600000923588	PROLINE RICH 1 PRECURSOR PRL1 BASIC PROLINE RICH LACRIMAL [CONTAINS OPIORPHIN]	0.670517289	0.00012966	0.00821911	-0.10570492	0.599762074	0.931706354	-0.378938505	0.051265938	0.297941167
ENSFM00670001237908	WAP FOUR DISULFIDE CORE DOMAIN 12 PRECURSOR	0.670517289	0.00012966	0.00821911	-0.10570492	0.599762074	0.931706354	-0.378938505	0.051265938	0.297941167
ENSFM00670001237925	BETA MICROSEMINOPROTEIN PRECURSOR PROSTATE SECRETED SEMINAL PLASMA PROSTATE SECRETORY OF 94 AMINO ACIDS PSP 94 PSP94	0.670517289	0.00012966	0.00821911	-0.10570492	0.599762074	0.931706354	-0.378938505	0.051265938	0.297941167
ENSFM00670001238025	TACHYKININ 3 PRECURSOR ZNEUROK1 [CONTAINS NEUROKININ B NKB NEUROMEDIN K ]	0.670517289	0.00012966	0.00821911	-0.10570492	0.599762074	0.931706354	-0.378938505	0.051265938	0.297941167
ENSFM00670001238569	INTERLEUKIN 8 PRECURSOR IL 8 C X C MOTIF CHEMOKINE 8	0.670517289	0.00012966	0.00821911	-0.10570492	0.599762074	0.931706354	-0.378938505	0.051265938	0.297941167
ENSFM00670001239017	CYTOCHROME C OXIDASE SUBUNIT 6A2 MITOCHONDRIAL PRECURSOR CYTOCHROME C OXIDASE POLYPEPTIDE VIA HEART COXVIAH	0.670517289	0.00012966	0.00821911	-0.10570492	0.599762074	0.931706354	-0.378938505	0.051265938	0.297941167
ENSFM00670001239081	UNCHARACTERIZED PRECURSOR	0.670517289	0.00012966	0.00821911	-0.10570492	0.599762074	0.931706354	-0.378938505	0.051265938	0.297941167
ENSFM00670001239379	C X C MOTIF CHEMOKINE 11 PRECURSOR BETA R1 H174 INTERFERON GAMMA INDUCIBLE 9 IP 9 INTERFERON INDUCIBLE T CELL ALPHA CHEMOATTRACTANT I TAC SMALL INDUCIBLE CYTOKINE B11	0.670517289	0.00012966	0.00821911	-0.10570492	0.599762074	0.931706354	-0.378938505	0.051265938	0.297941167
ENSFM00670001239479	EOTAXIN PRECURSOR C C MOTIF CHEMOKINE 11 SMALL INDUCIBLE CYTOKINE A11	0.670517289	0.00012966	0.00821911	-0.10570492	0.599762074	0.931706354	-0.378938505	0.051265938	0.297941167
ENSFM00670001240051	KUNITZ TYPE PROTEASE INHIBITOR 4 PRECURSOR	0.670517289	0.00012966	0.00821911	-0.10570492	0.599762074	0.931706354	-0.378938505	0.051265938	0.297941167
ENSFM00670001240127	CYTOCHROME C OXIDASE SUBUNIT 7B MITOCHONDRIAL PRECURSOR CYTOCHROME C OXIDASE POLYPEPTIDE VIIB	0.670517289	0.00012966	0.00821911	-0.10570492	0.599762074	0.931706354	-0.378938505	0.051265938	0.297941167
ENSFM00670001240255	C C MOTIF CHEMOKINE 17 PRECURSOR CC CHEMOKINE TARC SMALL INDUCIBLE CYTOKINE A17 THYMUS AND ACTIVATION REGULATED CHEMOKINE	0.670517289	0.00012966	0.00821911	-0.10570492	0.599762074	0.931706354	-0.378938505	0.051265938	0.297941167
ENSFM00670001241261	PLATELET FACTOR 4 PRECURSOR PF 4 C X C MOTIF CHEMOKINE 4 IROPLACT ONCOSTATIN A [CONTAINS PLATELET FACTOR 4 SHORT FORM]	0.670517289	0.00012966	0.00821911	-0.10570492	0.599762074	0.931706354	-0.378938505	0.051265938	0.297941167
ENSFM00680001303706	GLYCODELIN PRECURSOR GD PLACENTAL 14 PP14 PREGNANCY ASSOCIATED ENDOMETRIAL ALPHA 2 GLOBULIN PAEG PEG PROGESTAGEN ASSOCIATED ENDOMETRIAL PROGESTERONE ASSOCIATED ENDOMETRIAL	0.670517289	0.00012966	0.00821911	-0.10570492	0.599762074	0.931706354	-0.378938505	0.051265938	0.297941167
ENSFM00760001715847	GALANIN PEPTIDES PRECURSOR[CONTAINS GALANIN; GALANIN MESSAGE ASSOCIATED PEPTIDE GMAP ]	0.670517289	0.00012966	0.00821911	-0.10570492	0.599762074	0.931706354	-0.378938505	0.051265938	0.297941167
ENSFM00500000288488	LYMPHOCYTE ANTIGEN 6K PRECURSOR LY 6K	0.670517289	0.00012966	0.00821911	-0.10570492	0.599762074	0.931706354	-0.378938505	0.051265938	0.297941167
ENSFM00600000923327	EXTRACELLULAR GLYCOPROTEIN LACRITIN PRECURSOR	0.670517289	0.00012966	0.00821911	-0.10570492	0.599762074	0.931706354	-0.378938505	0.051265938	0.297941167
ENSFM00670001239494	C C MOTIF CHEMOKINE 19 PRECURSOR BETA CHEMOKINE EXODUS 3 CK BETA 11 EPSTEIN BARR VIRUS INDUCED MOLECULE 1 LIGAND CHEMOKINE EBI1 LIGAND CHEMOKINE ELC MACROPHAGE INFLAMMATORY 3 BETA MIP 3 BETA SMALL INDUCIBLE CYTOKINE A19	0.670517289	0.00012966	0.00821911	-0.10570492	0.599762074	0.931706354	-0.378938505	0.051265938	0.297941167
ENSFM00670001241415	SECRETOGLOBIN FAMILY 1D MEMBER 1 PRECURSOR LIPOPHILIN A	0.670517289	0.00012966	0.00821911	-0.10570492	0.599762074	0.931706354	-0.378938505	0.051265938	0.297941167
ENSFM00500000287846	UNKNOWN	0.667248032	0.000143747	0.008541146	-0.321558514	0.101928137	0.773354211	-0.242852514	0.22225196	0.670969454
ENSFM00250000004036	COMM DOMAIN CONTAINING 4	0.664990441	0.000154247	0.008701648	-0.155262093	0.439346299	0.874462367	-0.781945656	1.46E-06	5.07E-05
ENSFM00350000106214	UNCHARACTERIZED PROTEINZNF668	0.664904814	0.000154659	0.008701648	-0.169720733	0.397368855	0.87410709	-0.735697481	1.23E-05	0.000339258
ENSFM00500000283697	UNKNOWN	0.664173115	0.000158212	0.008701648	-0.009602148	0.962087433	0.989428331	-0.84442606	3.08E-08	1.63E-06
ENSFM00670001237308	C X C MOTIF CHEMOKINE PRECURSOR GROWTH REGULATED GRO MACROPHAGE INFLAMMATORY 2 MIP2 [CONTAINS GRO 5 73 ]	0.664029994	0.000158916	0.008701648	-0.323952646	0.099259385	0.773354211	-0.197724512	0.322860747	0.753257648
ENSFM00250000001905	MITOCHONDRIAL SODIUM/HYDROGEN EXCHANGER 9B2 MITOCHONDRIAL NA + /H + EXCHANGER NHA2 NA + /H + EXCHANGER DOMAIN CONTAINING 2 NHE DOMAIN CONTAINING 2 SODIUM/HYDROGEN EXCHANGER DOMAIN CONTAINING 2 SOLUTE CARRIER FAMILY 9 SUBFAMILY B MEMBER 2	0.662445754	0.000166888	0.008741857	-0.357633271	0.067026662	0.773354211	-0.447129526	0.019368653	0.151288308
ENSFM00670001237435	PROLINE RICH 15	0.661579681	0.000171394	0.008863102	-0.40449046	0.036373888	0.773354211	0.033538317	0.868101595	0.978469192
ENSFM00250000004089	C TYPE LECTIN DOMAIN FAMILY 18 MEMBER MANNOSE RECEPTOR	0.657996265	0.000191198	0.00951449	-0.525063221	0.004921278	0.773354211	0.224954845	0.259267868	0.70803129
ENSFM00500000314441	UNCHARACTERIZED	0.656737437	0.000198618	0.009787411	-0.23242165	0.243366629	0.811740588	-0.678528236	0.000100161	0.002106026
ENSFM00250000005320	GLYCOLIPID TRANSFER GLTP	0.656032704	0.000202881	0.009849625	-0.274731311	0.165486812	0.773354211	-0.596821406	0.001015477	0.014682617
ENSFM00250000010876	TETRASPANIN 16 TSPAN 16 TETRASPANIN TM4 B TRANSMEMBRANE 4 SUPERFAMILY MEMBER 16	0.654442081	0.000212802	0.010201446	-0.377557468	0.052189867	0.773354211	-0.014355773	0.943343225	0.986718176
ENSFM00500000278548	FAM220A STAT3 INTERACTING AS A REPRESSOR	0.654342546	0.000213437	0.010201446	-0.081337217	0.686719322	0.95629292	-0.706022602	3.88E-05	0.00091039
ENSFM00260000050421	GONADOTROPIN RELEASING HORMONE RECEPTOR GNRH RECEPTOR GNRH R	0.65406902	0.000215189	0.010201446	-0.190181747	0.342029399	0.859413824	-0.736907165	1.17E-05	0.000324207
ENSFM00300000084342	UNKNOWN	0.653226245	0.00022067	0.010335144	-0.214347456	0.282993121	0.845792504	-0.70993608	3.36E-05	0.000809042
ENSFM00500000273041	TUMOR NECROSIS FACTOR RECEPTOR SUPERFAMILY MEMBER PRECURSOR RECEPTOR TNF RELATED APOPTOSIS INDUCING LIGAND RECEPTOR TRAIL RECEPTOR TRAIL ANTIGEN	0.652733921	0.000223928	0.010390503	-0.363247969	0.062550846	0.773354211	-0.27090669	0.171693597	0.625990986
ENSFM00500000278248	PROBABLE G COUPLED RECEPTOR 148 BRAIN AND TESTIS RESTRICTED GPCR G COUPLED RECEPTOR PGR6	0.650148924	0.00024174	0.01097757	-0.504649796	0.007264495	0.773354211	0.266111492	0.179704109	0.625990986
ENSFM00670001240808	UNCHARACTERIZED	0.64643069	0.000269541	0.011791678	-0.152027558	0.449052804	0.878113993	-0.723967405	1.97E-05	0.000507063
ENSFM00500000294531	UNCHARACTERIZED	0.645653194	0.000275696	0.012016925	-0.209541979	0.294181284	0.857866403	-0.166731121	0.405856791	0.801281339
ENSFM00670001238387	UNCHARACTERIZED	0.64281382	0.000299239	0.012763612	-0.414787454	0.03145299	0.773354211	-0.205314827	0.304249776	0.73681184
ENSFM00250000010169	ASPARTATE RICH 1	0.641900729	0.000307175	0.012869794	-0.21864527	0.273219349	0.838186151	-0.255123791	0.199033005	0.641688685
ENSFM00670001239024	PCOTH PROSTATE COLLAGEN TRIPLE HELIX	0.641785089	0.000308194	0.012869794	-0.113844198	0.571799111	0.927659203	-0.751893852	6.13E-06	0.000185343
ENSFM00500000275180	TRANSMEMBRANE 18	0.639695666	0.000327108	0.013263646	-0.599367727	0.000953621	0.773354211	0.411132426	0.033134322	0.221569545
ENSFM00670001238247	PROSTATE AND TESTIS EXPRESSED 1 PRECURSOR	0.639529096	0.000328659	0.013263646	0.052817765	0.793595115	0.972486438	-0.511675861	0.006370047	0.06387697
ENSFM00500000290405	UNKNOWN	0.639084965	0.000332825	0.013314248	-0.401274153	0.038031089	0.773354211	-0.193657856	0.333112213	0.765034659
ENSFM00500000274951	PWWP DOMAIN CONTAINING 2B	0.638777215	0.000335739	0.01336577	-0.541653243	0.003522323	0.773354211	0.305573338	0.121137851	0.523615402
ENSFM00500000270983	NEDD8 CONJUGATING ENZYME UBC12 EC_6.3.2.- NEDD8 CARRIER NEDD8 LIGASE UBIQUITIN CONJUGATING ENZYME E2 M	0.638499284	0.00033839	0.013426551	-0.266836805	0.178476023	0.773354211	-0.613046805	0.000674174	0.010650344
ENSFM00250000000879	NEUROBLASTOMA BREAKPOINT FAMILY MEMBER	0.638143814	0.000341807	0.013472611	-0.339328601	0.083350011	0.773354211	0.512579793	0.006262029	0.063019679
ENSFM00600000923760	UNCHARACTERIZED	0.637865467	0.000344504	0.013511684	-0.207570262	0.29885124	0.859413824	-0.237340458	0.233250776	0.677774602
ENSFM00740001590116	SMALL CELL ADHESION GLYCOPROTEIN SMALL TRANSMEMBRANE AND GLYCOSYLATED	0.636592606	0.000357076	0.01378018	0.081384094	0.686547784	0.95629292	-0.537077257	0.003869202	0.042316739
ENSFM00250000007968	UNKNOWN	0.63653173	0.000357687	0.01378018	-0.517302508	0.005722481	0.773354211	0.272204426	0.169569519	0.625824711
ENSFM00670001238172	GUANYLATE CYCLASE ACTIVATOR 2B PRECURSOR[CONTAINS UROGUANYLIN UGN ]	0.634154433	0.000382284	0.014494025	-0.091322634	0.650533585	0.942001207	-0.328528027	0.094305186	0.451816685
ENSFM00260000050569	ANKYRIN REPEAT AND SOCS BOX ASB	0.633391762	0.000390483	0.01465949	-0.348142459	0.075149956	0.773354211	-0.431631632	0.024569123	0.178811113
ENSFM00600000922367	VESICLE TRANSPORT SFT2C SFT2 DOMAIN CONTAINING 3	0.631617704	0.000410152	0.015212563	-0.39844921	0.039535822	0.773354211	0.09269921	0.645602922	0.906363665
ENSFM00500000367292	OOCYTE SECRETED 1 HOMOLOG PRECURSOR	0.629958086	0.000429332	0.015825655	-0.103016856	0.609122859	0.935531702	-0.752281391	6.03E-06	0.000182782
ENSFM00730001521758	NUCLEAR RECEPTOR SUBFAMILY 2 GROUP E MEMBER 1 NUCLEAR RECEPTOR TLX TAILLESS HOMOLOG TLL	0.626396526	0.00047316	0.016907866	-0.547644357	0.003108543	0.773354211	0.001728123	0.993174445	0.998850833
ENSFM00740001589389	IMMUNOGLOBULIN SUPERFAMILY MEMBER 10 PRECURSOR IGSF10 CALVARIA MECHANICAL FORCE 608 CMF608	0.622861886	0.000520473	0.017965344	-0.113674706	0.572375426	0.928115393	-0.642694875	0.000300262	0.005465919
ENSFM00670001235732	V TYPE PROTON ATPASE SUBUNIT F V ATPASE SUBUNIT F V ATPASE 14 KDA SUBUNIT VACUOLAR PROTON PUMP SUBUNIT F	0.621593388	0.000538433	0.018345809	-0.41264617	0.032429448	0.773354211	-0.341926052	0.080865907	0.408676729
ENSFM00730001521921	TYROSINE KINASE PRECURSOR EC_2.7.10.1	0.621541717	0.000539176	0.018345809	-0.378292062	0.051696803	0.773354211	-0.390559882	0.043990341	0.274778579
ENSFM00500000272481	BCL 2 RELATED OVARIAN KILLER	0.619467821	0.000569743	0.019216321	-0.452889777	0.017682359	0.773354211	0.148548623	0.459618854	0.82931379
ENSFM00250000001046	DNA MISMATCH REPAIR PMS1	0.619371629	0.000571196	0.019216321	-0.348929759	0.074448715	0.773354211	-0.513387648	0.006166805	0.062309773
ENSFM00250000008611	UNCHARACTERIZED	0.618677635	0.00058178	0.019436218	-0.576834393	0.001634138	0.773354211	0.357257115	0.06733513	0.362734983
ENSFM00670001240125	UNCHARACTERIZED FRAGMENT	0.6186203	0.000582662	0.019436218	-0.164431971	0.412452936	0.874462367	-0.293590853	0.137190121	0.563045229
ENSFM00400000132276	ZINC FINGER 576	0.618517789	0.000584242	0.019436218	-0.261404391	0.187817444	0.773354211	-0.182118305	0.363259281	0.776991803
ENSFM00250000010747	UNCHARACTERIZED HOMOLOG	0.617065994	0.000607022	0.019916659	-0.219897275	0.270413396	0.837346869	-0.794697325	7.40E-07	2.73E-05
ENSFM00500000274910	AMBIGUOUS	0.616631852	0.000613983	0.02008986	-0.056681018	0.778854267	0.968809987	-0.331318173	0.091376725	0.443323709
ENSFM00260000050686	RAS RELATED RAB SOCS BOX CONTAINING	0.615421957	0.00063375	0.020623641	-0.312552395	0.112448622	0.773354211	0.00145905	0.99423718	0.998850833
ENSFM00500000273546	LYSOZYME PRECURSOR EC_3.2.1.17	0.613108957	0.000673088	0.021667628	-0.072872937	0.717933426	0.958569571	-0.295500603	0.134533751	0.556135697
ENSFM00500000273891	DNA BINDING INHIBITOR ID 1 INHIBITOR OF DNA BINDING 1	0.612585399	0.000682282	0.021848116	-0.44017119	0.021579155	0.773354211	0.17728738	0.376340544	0.787979509
ENSFM00600000923700	LY 6/NEUROTOXIN 1 PRECURSOR SECRETED LY 6/UPAR DOMAIN CONTAINING 2 SECRETED LY 6/UPAR RELATED 2 SLURP 2	0.611862378	0.000695159	0.021848116	-0.18623571	0.352323888	0.859413824	-0.235126406	0.237768914	0.682053563
ENSFM00670001239796	PANCREATIC PROHORMONE PRECURSOR PANCREATIC POLYPEPTIDE PP OBINEPITIDE [CONTAINS PANCREATIC HORMONE PH ; PANCREATIC ICOSAPEPTIDE PI ]	0.611862378	0.000695159	0.021848116	-0.18623571	0.352323888	0.859413824	-0.235126406	0.237768914	0.682053563
ENSFM00500000287100	UNCHARACTERIZED	0.611862378	0.000695159	0.021848116	-0.18623571	0.352323888	0.859413824	-0.235126406	0.237768914	0.682053563
ENSFM00500000288324	SIMILAR TO DEATH ASSOCIATED 1	0.611862378	0.000695159	0.021848116	-0.18623571	0.352323888	0.859413824	-0.235126406	0.237768914	0.682053563
ENSFM00500000289185	SECRETED LY 6/UPAR RELATED 1 PRECURSOR SLURP 1 ARS COMPONENT B ARS COMPONENT B 81/S ANTI NEOPLASTIC URINARY ANUP	0.611862378	0.000695159	0.021848116	-0.18623571	0.352323888	0.859413824	-0.235126406	0.237768914	0.682053563
ENSFM00760001715974	UNCHARACTERIZED PRECURSOR	0.611862378	0.000695159	0.021848116	-0.18623571	0.352323888	0.859413824	-0.235126406	0.237768914	0.682053563
ENSFM00600000923073	CD99 ANTIGEN PRECURSOR 12E7 E2 ANTIGEN MIC2 T CELL SURFACE GLYCOPROTEIN E2 CD99 ANTIGEN	0.611862378	0.000695159	0.021848116	-0.18623571	0.352323888	0.859413824	-0.235126406	0.237768914	0.682053563
ENSFM00250000003646	VACUOLAR FUSION CCZ1 HOMOLOG	0.611331098	0.000704755	0.02194565	-0.293207643	0.137727687	0.773354211	-0.188513801	0.346358519	0.768919539
ENSFM00500000270765	PROBABLE PROLINE TRNA LIGASE MITOCHONDRIAL PRECURSOR EC_6.1.1.15 PROLYL TRNA SYNTHETASE PRORS	0.611232808	0.000706543	0.02194565	-0.498088245	0.008193006	0.773354211	0.246722201	0.214742008	0.66545506
ENSFM00500000296107	SPERMATOGENESIS ASSOCIATED 33	0.610230291	0.000725006	0.022032434	-0.321954843	0.101482685	0.773354211	-0.161189611	0.42185565	0.810003541
ENSFM00500000281803	SECRETED AND TRANSMEMBRANE 1 PRECURSOR K 12	0.610230291	0.000725006	0.022032434	-0.321954843	0.101482685	0.773354211	-0.161189611	0.42185565	0.810003541
ENSFM00670001237968	PROGONADOLIBERIN 2 PRECURSOR PROGONADOLIBERIN II [CONTAINS GONADOLIBERIN 2 GONADOLIBERIN II GONADOTROPIN RELEASING HORMONE II GNRH II LULIBERIN II LUTEINIZING HORMONE RELEASING HORMONE II LH RH II ; GNRH ASSOCIATED PEPTIDE 2 GNRH ASSOCIATED PEPTIDE II ]	0.610230291	0.000725006	0.022032434	-0.321954843	0.101482685	0.773354211	-0.161189611	0.42185565	0.810003541
ENSFM00670001239067	FXYD DOMAIN CONTAINING ION TRANSPORT REGULATOR 3 PRECURSOR CHLORIDE CONDUCTANCE INDUCER MAT 8 MAMMARY TUMOR 8 KDA PHOSPHOLEMMAN	0.610230291	0.000725006	0.022032434	-0.321954843	0.101482685	0.773354211	-0.161189611	0.42185565	0.810003541
ENSFM00670001240149	APOLIPOPROTEIN A II PRECURSOR APO AII APOA II APOLIPOPROTEIN A2 [CONTAINS PROAPOLIPOPROTEIN A II PROAPOA II ; TRUNCATED APOLIPOPROTEIN A	0.610230291	0.000725006	0.022032434	-0.321954843	0.101482685	0.773354211	-0.161189611	0.42185565	0.810003541
ENSFM00670001238973	OSTEOCALCIN PRECURSOR BONE GLA BGP GAMMA CARBOXYGLUTAMIC ACID CONTAINING	0.610230291	0.000725006	0.022032434	-0.321954843	0.101482685	0.773354211	-0.161189611	0.42185565	0.810003541
ENSFM00600000922252	MARVEL DOMAIN CONTAINING 1	0.61012654	0.00072694	0.022035138	-0.455516194	0.016954589	0.773354211	0.180452969	0.36773821	0.781198407
ENSFM00250000010814	UNCHARACTERIZED	0.609584277	0.000737124	0.022280209	-0.582669539	0.001426688	0.773354211	0.455157817	0.017052417	0.136866274
ENSFM00670001238561	APOLIPOPROTEIN C III PRECURSOR APO CIII APOC III APOLIPOPROTEIN C3	0.608940416	0.000749378	0.02243063	-0.202930452	0.310022579	0.859413824	-0.310634464	0.114789141	0.507750634
ENSFM00670001241356	UNCHARACTERIZED MEMBRANE PRECURSOR	0.608818928	0.00075171	0.022444181	-0.4046414	0.036297559	0.773354211	-0.029625631	0.883379122	0.978469192
ENSFM00250000006533	CHOLESTERYL ESTER TRANSFER LIPID TRANSFER I	0.606344994	0.000800587	0.023784603	-0.113794252	0.571968912	0.927750199	-0.350275321	0.073261859	0.385878751
ENSFM00250000001340	CASPASE PRECURSOR CASP INTERLEUKIN 1 BETA CONVERTING ENZYME [CONTAINS CASPASE SUBUNIT CASPASE SUBUNIT	0.605684997	0.000814084	0.024125571	-0.301818645	0.126011622	0.773354211	-0.122656921	0.54219684	0.868296054
ENSFM00250000008999	LEUCINE RICH REPEAT CONTAINING 61	0.60371681	0.000855517	0.025104274	-0.414360416	0.031645813	0.773354211	0.164872359	0.411184888	0.803202669
ENSFM00600000923366	X ANTIGEN FAMILY MEMBER 2 XAGE 2 CANCER/TESTIS ANTIGEN 12 2 CT12 2 G ANTIGEN FAMILY D MEMBER 3	0.603343463	0.000863579	0.025136354	-0.325918674	0.097107247	0.773354211	-0.277042299	0.161814145	0.612226589
ENSFM00670001238211	TRANSMEMBRANE	0.603343463	0.000863579	0.025136354	-0.325918674	0.097107247	0.773354211	-0.277042299	0.161814145	0.612226589
ENSFM00740001589936	HEPATITIS A VIRUS CELLULAR RECEPTOR 1 PRECURSOR HAVCR 1 T CELL IMMUNOGLOBULIN AND MUCIN DOMAIN CONTAINING 1 TIMD 1 T CELL IMMUNOGLOBULIN MUCIN RECEPTOR 1 TIM 1 T CELL MEMBRANE 1	0.603343463	0.000863579	0.025136354	-0.325918674	0.097107247	0.773354211	-0.277042299	0.161814145	0.612226589
ENSFM00740001589497	SPEEDY	0.603276661	0.000865029	0.025136354	-0.182427142	0.3624322	0.860103794	-0.554696431	0.002675382	0.031761518
ENSFM00500000289099	UNCHARACTERIZED	0.596893964	0.001013667	0.028850478	-0.148855259	0.45868234	0.879128547	-0.266890681	0.178385034	0.625990986
ENSFM00250000033442	DDB1 AND CUL4 ASSOCIATED FACTOR 16	0.595572909	0.001047056	0.029562624	-0.007824451	0.969102721	0.991383385	-0.419360672	0.029446697	0.201824133
ENSFM00670001236643	MITOCHONDRIAL IMPORT INNER MEMBRANE TRANSLOCASE SUBUNIT TIM13	0.595465012	0.001049825	0.029570896	-0.454505233	0.017231747	0.773354211	0.260864035	0.188764788	0.625990986
ENSFM00740001589638	CD177 ANTIGEN PRECURSOR CD177 ANTIGEN	0.593643911	0.001097523	0.030263452	-0.148373051	0.460155532	0.879128547	-0.591120162	0.001166724	0.016431822
ENSFM00500000287389	CASC10 CANCER SUSCEPTIBILITY CANDIDATE GENE 10	0.593371395	0.00110482	0.030263452	-0.258261525	0.193373769	0.773354211	-0.117029772	0.561015808	0.872715029
ENSFM00500000468860	UNCHARACTERIZED	0.593371395	0.00110482	0.030263452	-0.258261525	0.193373769	0.773354211	-0.117029772	0.561015808	0.872715029
ENSFM00670001239819	CYTOCHROME C OXIDASE SUBUNIT 7B2 MITOCHONDRIAL PRECURSOR CYTOCHROME C OXIDASE POLYPEPTIDE VIIB2	0.593371395	0.00110482	0.030263452	-0.258261525	0.193373769	0.773354211	-0.117029772	0.561015808	0.872715029
ENSFM00670001240506	P53 REGULATED APOPTOSIS INDUCING 1 P53AIP1	0.593371395	0.00110482	0.030263452	-0.258261525	0.193373769	0.773354211	-0.117029772	0.561015808	0.872715029
ENSFM00670001240644	UNKNOWN	0.593371395	0.00110482	0.030263452	-0.258261525	0.193373769	0.773354211	-0.117029772	0.561015808	0.872715029
ENSFM00670001240780	UNCHARACTERIZED	0.593371395	0.00110482	0.030263452	-0.258261525	0.193373769	0.773354211	-0.117029772	0.561015808	0.872715029
ENSFM00670001242292	UNCHARACTERIZED CXORF24	0.593371395	0.00110482	0.030263452	-0.258261525	0.193373769	0.773354211	-0.117029772	0.561015808	0.872715029
ENSFM00670001242437	FAM24A PRECURSOR	0.593371395	0.00110482	0.030263452	-0.258261525	0.193373769	0.773354211	-0.117029772	0.561015808	0.872715029
ENSFM00670001242550	UNCHARACTERIZED	0.593371395	0.00110482	0.030263452	-0.258261525	0.193373769	0.773354211	-0.117029772	0.561015808	0.872715029
ENSFM00670001242881	UNKNOWN	0.593371395	0.00110482	0.030263452	-0.258261525	0.193373769	0.773354211	-0.117029772	0.561015808	0.872715029
ENSFM00250000010101	SH2 DOMAIN CONTAINING 7	0.592617025	0.001125239	0.030682031	-0.473187106	0.012672492	0.773354211	0.258814339	0.192388324	0.629160393
ENSFM00670001235800	DOLICHYL DIPHOSPHOOLIGOSACCHARIDE GLYCOSYLTRANSFERASE SUBUNIT DAD1 OLIGOSACCHARYL TRANSFERASE SUBUNIT DAD1 EC_2.4.99.18 DEFENDER AGAINST CELL DEATH 1 DAD 1	0.592018563	0.001141669	0.030944934	-0.528743607	0.004575917	0.773354211	0.335015037	0.087602894	0.430984395
ENSFM00250000009217	NLR FAMILY CARD DOMAIN CONTAINING 4 CASPASE RECRUITMENT DOMAIN CONTAINING 12 ICE PROTEASE ACTIVATING FACTOR IPAF	0.591889318	0.001145245	0.030944934	-0.448731942	0.018886844	0.773354211	0.291180889	0.140596174	0.572499184
ENSFM00670001236653	MEIOSIS EXPRESSED GENE 1	0.59138537	0.001159279	0.031183039	-0.218216793	0.274183911	0.839861209	-0.528566043	0.004592093	0.04849104
ENSFM00250000004784	MEDIATOR OF RNA POLYMERASE II TRANSCRIPTION SUBUNIT 27 COFACTOR REQUIRED SP1 TRANSCRIPTIONAL ACTIVATION SUBUNIT 8 CRSP COMPLEX SUBUNIT 8 MEDIATOR COMPLEX SUBUNIT 27	0.590720275	0.001178029	0.031545292	-0.219310916	0.271725207	0.837346869	-0.573776074	0.001752902	0.022583504
ENSFM00600000924930	BETA DEFENSIN 116 PRECURSOR DEFENSIN BETA 116	0.589540543	0.001211934	0.032022407	-0.351078229	0.072560602	0.773354211	-0.108278525	0.590857638	0.885285757
ENSFM00500000275406	LYSOZYME 4 PRECURSOR LYSOZYME 4	0.589080022	0.001225397	0.032306659	-0.424490045	0.027320624	0.773354211	0.146636456	0.465481524	0.832405613
ENSFM00500000270578	CD151 ANTIGEN PLATELET ENDOTHELIAL TETRASPAN ANTIGEN 3 PETA 3 CD151 ANTIGEN	0.588522002	0.001241883	0.032525896	-0.308540035	0.117385912	0.773354211	-0.241301651	0.225310671	0.676389903
ENSFM00720001492280	UNKNOWN	0.588149457	0.001252996	0.032673649	-0.141640816	0.480980299	0.886848593	-0.708068814	3.60E-05	0.000854767
ENSFM00670001238736	UNCHARACTERIZED	0.587603813	0.001269427	0.033029993	0.139222431	0.488576798	0.889221685	-0.539692351	0.003667573	0.040437257
ENSFM00670001239960	ACTIVATOR OF APOPTOSIS HARAKIRI BH3 INTERACTING DOMAIN CONTAINING 3 NEURONAL DEATH DP5	0.587431883	0.001274644	0.033093638	-0.361658702	0.063793512	0.773354211	-0.044212439	0.826672947	0.965997474
ENSFM00600000922484	MODULATOR OF RETROVIRUS INFECTION	0.587129935	0.001283849	0.033260322	-0.409691011	0.033816897	0.773354211	-0.021851716	0.913849193	0.978793739
ENSFM00500000288025	C C MOTIF CHEMOKINE 27 PRECURSOR CC CHEMOKINE ILC CUTANEOUS T CELL ATTRACTING CHEMOKINE CTACK ESKINE IL 11 R ALPHA LOCUS CHEMOKINE SKINKINE SMALL INDUCIBLE CYTOKINE A27	0.58638009	0.001306959	0.033785739	-0.339677572	0.083012938	0.773354211	-0.238763614	0.230376955	0.677182371
ENSFM00500000284829	OREXIGENIC NEUROPEPTIDE QRFP PRECURSOR P518 [CONTAINS QRF AMIDE NEUROPEPTIDE RF AMIDE PYROGLUTAMYLATED ARGININE PHENYLALANINE AMIDE PEPTIDE ]	0.585135051	0.001346125	0.034573701	-0.043627125	0.828934015	0.980459579	-0.445006526	0.020022457	0.155278055
ENSFM00500000274117	ASTACIN METALLOENDOPEPTIDASE PRECURSOR EC_3.4.-.- OOCYTE ASTACIN OVASTACIN	0.583104834	0.001412169	0.035714322	-0.444731099	0.020108587	0.773354211	0.17334458	0.387216222	0.795594703
ENSFM00670001238195	UNCHARACTERIZED	0.582973048	0.001416551	0.035714322	-0.14191877	0.480111089	0.886848593	-0.291481845	0.140167525	0.570948414
ENSFM00250000020163	UNCHARACTERIZED	0.582410441	0.001435391	0.035714322	0.048387176	0.810586036	0.976245888	-0.459931176	0.015786849	0.129050197
ENSFM00750001632901	UNCHARACTERIZED	0.582410441	0.001435391	0.035714322	0.048387176	0.810586036	0.976245888	-0.459931176	0.015786849	0.129050197
ENSFM00500000277252	BETA DEFENSIN 125 PRECURSOR DEFENSIN BETA 125	0.582410441	0.001435391	0.035714322	0.048387176	0.810586036	0.976245888	-0.459931176	0.015786849	0.129050197
ENSFM00500000293867	HOMEOBOX ESX1 EXTRAEMBRYONIC SPERMATOGENESIS HOMEOBOX 1 [CONTAINS HOMEOBOX ESX1 N; HOMEOBOX ESX1 C]	0.582410441	0.001435391	0.035714322	0.048387176	0.810586036	0.976245888	-0.459931176	0.015786849	0.129050197
ENSFM00670001237563	UROTENSIN 2 PRECURSOR UROTENSIN II U II UII	0.582410441	0.001435391	0.035714322	0.048387176	0.810586036	0.976245888	-0.459931176	0.015786849	0.129050197
ENSFM00500000275253	UNKNOWN	0.581970823	0.001450263	0.035883706	-0.443919353	0.020364195	0.773354211	-0.116768424	0.56189699	0.872998016
ENSFM00670001237552	TRANSMEMBRANE 92 PRECURSOR	0.581953613	0.001450848	0.035883706	-0.208331376	0.297043092	0.859266722	-0.542905181	0.003432179	0.038416601
ENSFM00250000004904	52 KDA REPRESSOR OF THE INHIBITOR OF THE KINASE P52RIPK 58 KDA INTERFERON INDUCED KINASE INTERACTING P58IPK INTERACTING THAP DOMAIN CONTAINING 0	0.581900519	0.001452654	0.035883706	-0.318198746	0.105763175	0.773354211	-0.497804738	0.008235269	0.078746051
ENSFM00670001240343	RESISTIN BETA PRECURSOR COLON AND SMALL INTESTINE SPECIFIC CYSTEINE RICH COLON CARCINOMA RELATED GENE CYSTEINE RICH SECRETED A12 ALPHA 1 CYSTEINE RICH SECRETED FIZZ2 RELMBETA	0.581686086	0.001459967	0.035951311	-0.445855009	0.019759022	0.773354211	-0.125454413	0.532952525	0.86717851
ENSFM00250000003785	EQUILIBRATIVE NUCLEOSIDE TRANSPORTER 4 SOLUTE CARRIER FAMILY 29 MEMBER 4	0.581056952	0.001481606	0.036259878	-0.122916384	0.541336297	0.913944743	-0.595674886	0.001044445	0.015010598
ENSFM00670001237692	UNCHARACTERIZED	0.580327482	0.001507042	0.036806958	-0.181267183	0.365544359	0.860103794	-0.122826239	0.541635201	0.867938978
ENSFM00500000293307	UNKNOWN	0.579409342	0.001539592	0.037346875	-0.010193938	0.959752651	0.988992071	-0.762528786	3.78E-06	0.000120385
ENSFM00750001632601	EPIDIDYMAL SECRETORY E3 PRECURSOR HUMAN EPIDIDYMIS SPECIFIC 3 HE3	0.578387245	0.00157654	0.03811461	-0.199613459	0.31816541	0.859413824	-0.11643235	0.563031051	0.874171956
ENSFM00670001237696	UNCHARACTERIZED ZMYM6NB PRECURSOR	0.577724422	0.001600907	0.038547646	-0.299922827	0.128526231	0.773354211	0.06556279	0.745253894	0.939599421
ENSFM00600000921345	ANKYRIN REPEAT DOMAIN CONTAINING ANKYRIN REPEAT	0.577396755	0.001613073	0.038616338	-0.501744021	0.007664128	0.773354211	0.300072732	0.128326075	0.541171721
ENSFM00500000271691	RET FINGER	0.577386357	0.00161346	0.038616338	-0.002763385	0.989085674	0.996848119	-0.585328983	0.001339958	0.01816472
ENSFM00500000271298	LOW MOLECULAR WEIGHT PHOSPHOTYROSINE PHOSPHATASE LMW PTP LMW PTPASE EC_3.1.3.48 LOW MOLECULAR WEIGHT CYTOSOLIC ACID PHOSPHATASE EC_3.1.3.- 2	0.576679924	0.001639966	0.039016163	-0.55064997	0.002917113	0.773354211	0.147959555	0.461420777	0.829807008
ENSFM00250000000822	TEKTIN	0.576088951	0.001662427	0.0394719	-0.496260935	0.008468633	0.773354211	0.183849711	0.358636799	0.772443515
ENSFM00670001235394	PRECURSOR	0.574990926	0.001704864	0.04031919	-0.534519991	0.004075427	0.773354211	0.681720096	9.02E-05	0.001913426
ENSFM00250000001413	TRANSKETOLASE EC_2.2.1.1	0.574896167	0.00170857	0.040326979	-0.533377548	0.004170536	0.773354211	0.150106602	0.454870967	0.825691543
ENSFM00250000002266	T CELL SURFACE GLYCOPROTEIN CD4 PRECURSOR T CELL SURFACE ANTIGEN T4/LEU 3 CD4 ANTIGEN	0.573420524	0.00176718	0.041418301	-0.540216424	0.003628262	0.773354211	0.338174496	0.08447218	0.420303383
ENSFM00500000276704	NUCLEOPLASMIN 2	0.57329742	0.001772147	0.041418301	-0.507685982	0.006865806	0.773354211	0.338431293	0.084221503	0.419673236
ENSFM00250000001847	XIN ACTIN BINDING REPEAT CONTAINING 2 BETA XIN CARDIOMYOPATHY ASSOCIATED 3	0.571707394	0.001837388	0.042775682	-0.328637751	0.094188706	0.773354211	-0.319102482	0.104721203	0.480194525
ENSFM00500000313737	PHOSPHATASE 1 REGULATORY SUBUNIT 3G	0.571396641	0.001850378	0.042910805	-0.459807912	0.015818526	0.773354211	0.152193086	0.448553318	0.821441038
ENSFM00670001236499	60S ACIDIC RIBOSOMAL P1	0.571212501	0.001858112	0.042923465	-0.120028656	0.550949721	0.918194337	-0.424276198	0.027406706	0.191412491
ENSFM00400000132126	PLATELET GLYCOPROTEIN IB ALPHA CHAIN PRECURSOR GP IB ALPHA GPIB ALPHA GPIBA GLYCOPROTEIN IBALPHA CD42B ANTIGEN	0.570950178	0.001869178	0.043075271	-0.414590982	0.031541586	0.773354211	0.190853956	0.340293922	0.768919539
ENSFM00250000011682	TRANSMEMBRANE 52B PRECURSOR	0.57088595	0.001871897	0.043075271	-0.497318737	0.008308145	0.773354211	0.296156276	0.133630405	0.554343306
ENSFM00250000005342	EUKARYOTIC TRANSLATION INITIATION FACTOR 3 SUBUNIT I EIF3I EUKARYOTIC TRANSLATION INITIATION FACTOR 3.39 KDA SUBUNIT HOMOLOG EIF 3.39 KDA SUBUNIT HOMOLOG	0.570026737	0.001908587	0.043619726	-0.301341096	0.126641626	0.773354211	-0.36052229	0.064693752	0.352378596
ENSFM00250000006779	ELONGATOR COMPLEX 5 DERMAL PAPILLA DERIVED 6 HOMOLOG RETINOIC ACID INDUCED 12	0.569989127	0.001910207	0.043619726	-0.216284582	0.278560685	0.841814337	-0.475595148	0.0121656	0.10566819
ENSFM00250000020096	UNCHARACTERIZED	0.568457519	0.001977196	0.044892874	-0.321623169	0.101855369	0.773354211	-0.234034662	0.240018004	0.684041646
ENSFM00760001714678	DIPEPTIDASE PRECURSOR EC_3.4.13.19	0.568078365	0.001994088	0.0451663	-0.292768337	0.138345819	0.773354211	-0.030891736	0.878430748	0.978469192
ENSFM00670001237453	TRANSMEMBRANE 80	0.567165205	0.002035282	0.045721486	-0.190473361	0.341275873	0.859413824	-0.115429485	0.566421293	0.876676849
ENSFM00500000283078	RHOX HOMEOBOX FAMILY MEMBER	0.566715895	0.002055818	0.045978716	-0.121868224	0.544816579	0.915000582	0.026850343	0.894240602	0.978469192
ENSFM00510000502940	UNCHARACTERIZED	0.566368768	0.002071805	0.046249658	0.138302271	0.491483007	0.891402187	-0.772715755	2.32E-06	7.68E-05
ENSFM00260000050681	COMPLEMENT C1Q TUMOR NECROSIS FACTOR RELATED PRECURSOR	0.565879944	0.0020945	0.046495564	-0.283109778	0.152447216	0.773354211	-0.070095981	0.728274066	0.935244857
ENSFM00500000274999	RIBONUCLEASE P SUBUNIT P25 RNASE P SUBUNIT P25 EC_3.1.26.5	0.564469112	0.002161203	0.047671422	-0.325928054	0.097097063	0.773354211	-0.016173734	0.936181994	0.983172884
ENSFM00600000921680	SHISA 5 SCOTIN	0.564344263	0.002167193	0.047671422	-0.464660956	0.014610278	0.773354211	-0.06198682	0.758731182	0.945539406
ENSFM00500000277765	FANCONI ANEMIA ASSOCIATED OF 20 KDA	0.563966016	0.002185427	0.047671422	-0.007355494	0.970953751	0.991383385	-0.399916145	0.038748638	0.252056091
ENSFM00500000276523	ELAFIN PRECURSOR ELASTASE SPECIFIC INHIBITOR ESI PEPTIDASE INHIBITOR 3 PI 3 PROTEASE INHIBITOR WAP3 SKIN DERIVED ANTILEUKOPROTEINASE SKALP WAP FOUR DISULFIDE CORE DOMAIN 14	0.563966016	0.002185427	0.047671422	-0.007355494	0.970953751	0.991383385	-0.399916145	0.038748638	0.252056091
ENSFM00500000304845	SERINE RICH AND TRANSMEMBRANE DOMAIN CONTAINING 1	0.563966016	0.002185427	0.047671422	-0.007355494	0.970953751	0.991383385	-0.399916145	0.038748638	0.252056091
ENSFM00500000281869	TRANSMEMBRANE	0.563966016	0.002185427	0.047671422	-0.007355494	0.970953751	0.991383385	-0.399916145	0.038748638	0.252056091
ENSFM00500000273399	UNKNOWN	0.563925571	0.002187385	0.047671422	-0.516138983	0.005851615	0.773354211	0.301152627	0.126890896	0.538733726
ENSFM00680001303697	LEUKOTRIENE B4 RECEPTOR 2 LTB4 R 2 LTB4 R2 LEUKOTRIENE B4 RECEPTOR BLT2	0.563782033	0.002194344	0.047735975	-0.526735439	0.004761715	0.773354211	0.267551505	0.177271649	0.625990986
ENSFM00250000009623	UNCHARACTERIZED	0.561968241	0.002283935	0.049418749	-0.508306115	0.006786684	0.773354211	0.32741568	0.09549215	0.454367628
ENSFM00250000004184	COP9 SIGNALOSOME COMPLEX SUBUNIT 1 SGN1 SIGNALOSOME SUBUNIT 1 G PATHWAY SUPPRESSOR 1 GPS 1 JAB1 CONTAINING SIGNALOSOME SUBUNIT 1	0.561696794	0.00229761	0.049620897	-0.080522823	0.689701841	0.95629292	-0.607826671	0.000770992	0.011942876
ENSFM00250000009138	LKAAEAR1 LKAAEAR MOTIF CONTAINING 1	0.561565821	0.002304233	0.049674106	-0.248317653	0.211696279	0.78699472	-0.0809968	0.687965464	0.92184025
ENSFM00250000003099	CANCER/TESTIS ANTIGEN 5 CT5	0.561322267	0.002316592	0.049782269	-0.061207102	0.76167913	0.968581655	0.140893651	0.483320788	0.845073798
ENSFM00250000002493	CONSTITUTIVE COACTIVATOR OF PPAR GAMMA 1 OXIDATIVE STRESS ASSOCIATED SRC ACTIVATOR FAM120A	0.561302707	0.002317587	0.049782269	-0.247948716	0.212397964	0.787459047	-0.042208418	0.834419973	0.969404449
